# Supplementary material for: Evaluating Immunologic and Illness Outcomes of SARS-CoV-2 Infection in Vaccinated and Unvaccinated Children Aged ≥ 5 Years, in a Multisite Longitudinal Cohort
Source: Diseases. 2024 Aug 1;12(8):171. doi: 10.3390/diseases12080171 (PMC11354143; doi:10.3390/diseases12080171)
Supplement: Supplementary file 1 [file diseases-12-00171-s001.zip]

Archive with 1 entries (1 files):
- diseases-3098186-supplementary.pdf
